# Supplementary material for: A biomechanical study of load carriage by two paired subjects in response to increased load mass
Source: Sci Rep. 2021 Feb 23;11:4346. doi: 10.1038/s41598-021-83760-6 (PMC7902643; doi:10.1038/s41598-021-83760-6)
Supplement: Supplementary file 1 — Supplementary Information. [file 41598_2021_83760_MOESM1_ESM.xlsx]

## Sheet: Title-authors-units-legends
					ES (Cohen, 1988)					95%CI (Hedges & Olkin, 1985)
				NO	0 à 0,2					95%CI including zero
				Small	0,2 à 0,5					95%CI : Medium margins and zero excluded
				Medium	0,5 à 0,8					95%CI : Large margins and zero excluded
				Large	> 0,8

## Sheet: Raw data
Collective Transport (CT) conditions.	CT20	V	Tc	Ay	Az	#1-SL	#2-SL	RR	Pint	Pext	PmecaTot	#1_MCF	#2_MCF	ΔMCF	MCF
		1.4439	1.155	1.6677	2	1.4439	1.3393	57.1446	35.7245	38.2033	73.9278	241.274	173.639	67.6359	414.913
		1.3699	0.995	1.36305	2.5	1.3379	1.2516	61.2484	36.3936	58.0549	94.4485	183.857	148.783	35.074	332.64
		1.23	1.34	1.6482	4.8	1.5053	1.3154	40.305	18.8591	74.5398	93.3988	248.501	204.553	43.9477	453.053
		1.4968	1.04	1.55667	2.27	1.5703	1.4327	73.2633	60.0658	81.7299	141.796	203.381	153.172	50.2091	356.553
		1.7295	0.975	1.68626	4.34	1.522	1.7556	78.6246	92.1448	61.5489	153.694	200.699	161.355	39.3436	362.054
		1.3923	1.05	1.46192	2.5	1.4124	1.3526	52.6224	46.0261	134.031	180.057	290.016	254.884	35.1322	544.9
		1.6516	1.075	1.77547	3.2	1.7003	1.443	81.6356	49.6731	36.3177	85.9908	207.074	150.755	56.3195	357.829
		1.6814	1.055	1.77388	4.42	1.6457	1.7344	82.9757	66.0684	47.8737	113.942	217.808	161.328	56.479	379.136
		1.262	1.125	1.41975	2.52	1.3492	1.3638	75.7751	33.0528	39.432	72.4849	200.043	173.804	26.2398	373.847
	Mean	1.47304	1.09	1.59477	3.17222	1.49856	1.44316	67.0661	48.6676	63.5257	112.193	221.406	175.808	45.5979	397.214
	SD	0.181399	0.109402	0.151948	1.06585	0.125808	0.180573	14.8757	21.7414	30.9526	38.0835	32.929	34.2362	13.1203	65.8842
	CT30	V	Tc	A	Az	#1-SL	#2-SL	RR	Pint	Pext	PmecaTot	#1_MCF	#2_MCF	ΔMCF	MCF
		1.4212	1.015	1.44252	3.05	1.343	1.3759	57.6926	71.2024	151.61	222.812	361.847	245.687	116.16	607.534
		1.383	1.13	1.56279	1.41	1.3386	1.2086	46.2198	15.0882	25.9609	41.0491	261.779	179.632	82.1468	441.411
		1.1804	1.2	1.41648	3.5	1.4448	1.2925	71.4155	30.9894	59.2104	90.1998	349.024	259.756	89.2679	608.779
		1.4879	1.11	1.65157	3.76	1.5251	1.4564	72.1373	45.8652	59.9835	105.849	288.816	240.63	48.1863	529.446
		1.4136	1.235	1.7458	1.72	1.3468	1.5449	37.5847	30.6034	74.019	104.622	274.105	230.283	43.8216	504.388
		1.2766	1.04	1.32766	2.3	1.3012	1.28	49.7715	49.2618	147.888	197.149	437.951	266.913	171.038	704.864
		1.6167	1.175	1.89962	1.34	1.6214	1.4101	24.9427	24.5067	124.049	148.556	338.071	211.917	126.153	549.988
		1.5226	1.08	1.64441	3.56	1.4899	1.5837	49.2571	63.0835	124.464	187.547	313.548	241.905	71.643	555.453
		1.317	1.1	1.4487	2.76	1.3829	1.3464	62.5769	40.1319	71.5534	111.685	264.333	211.899	52.4338	476.232
	Mean	1.40211	1.12056	1.57106	2.6	1.42152	1.38872	52.3998	41.1925	93.193	134.386	321.053	232.069	88.9834	553.122
	SD	0.132731	0.0726913	0.182019	0.946929	0.106355	0.123958	15.456	18.1795	44.6482	58.8059	57.4798	27.1613	42.1907	79.3931
	CT40	V	Tc	A	Az	#1-SL	#2-SL	RR	Pint	Pext	PmecaTot	#1_MCF	#2_MCF	ΔMCF	MCF
		1.4441	1.055	1.52353	3.43	1.3334	1.3931	67.0452	49.0751	64.4662	113.541	458.526	300.062	158.464	758.588
		1.372	0.925	1.2691	2.61	1.2296	1.2215	65.097	37.318	45.4578	82.7758	317.183	232.704	84.4791	549.886
		1.176	1.375	1.617	1.85	1.3856	1.1343	56.2115	16.3247	43.4464	59.7712	404.403	281.207	123.196	685.61
		1.4	0.975	1.365	3.16	1.3399	1.3618	77.646	49.9692	46.4785	96.4477	391.096	313.676	77.4209	704.772
		1.5549	1.075	1.67152	2.44	1.2892	1.5122	52.6088	51.1756	56.0012	107.177	378.416	322.266	56.1504	700.682
		1.4427	0.905	1.30564	1.74	1.2118	1.186	50.3355	132.021	90.6699	222.69	567.932	408.945	158.987	976.876
		1.4207	1	1.4207	1.38	1.2505	1.2724	38.462	112.164	87.1405	199.305	433.551	288.74	144.811	722.291
		1.6008	1.175	1.88094	1.7	1.4224	1.6355	25.9214	33.187	145.238	178.425	387.473	316.223	71.2501	703.696
		1.3253	1.255	1.66325	0.68	1.3428	1.3623	13.9322	16.6113	68.323	84.9343	361.057	315.215	45.8418	676.271
	Mean	1.41517	1.08222	1.52408	2.11	1.31169	1.34212	49.6955	55.3162	71.9136	127.23	411.071	308.782	102.289	719.853
	SD	0.123986	0.157859	0.201808	0.877083	0.0715202	0.160221	20.4365	40.3609	32.4788	57.859	71.3667	46.5847	44.4826	112.018

## Sheet: Differences across conditions
Collective Transport (CT) conditions	CT20	V	Tc	Ay	Az	#1-SL	#2-SL	RR	Pint	Pext	PmecaTot	#1_MCF	#2_MCF	ΔMCF	MCF																VitesseCoM40	RecoveryRate40	PmecaTot40	Pint40	Pext40	Wint40	Wext40	Amplitude40	Amplitude40	Periode40	R_Fx40	R_Fy40	R_Fz40	s1_MCF40	s2_MCF40	DeltaMCF40	TotMCF40
		1.4439	1.155	1.6677	2	1.4439	1.3393	57.1446	35.7245	38.2033	73.9278	241.274	173.639	67.6359	414.913																1.4441	67.0452	113.541	49.0751	64.4662	52.0196	68.3342	0.01715	3.43	43	-0.4922	0.9469	0.9913	458.526	300.062	158.464	758.588
		1.3699	0.995	1.36305	2.5	1.3379	1.2516	61.2484	36.3936	58.0549	94.4485	183.857	148.783	35.074	332.64																1.372	65.097	82.7758	37.318	45.4578	34.7057	42.2758	0.01305	2.61	49	-0.3439	0.899	0.9818	317.183	232.704	84.4791	549.886
		1.23	1.34	1.6482	4.8	1.5053	1.3154	40.305	18.8591	74.5398	93.3988	248.501	204.553	43.9477	453.053																1.176	56.2115	59.7712	16.3247	43.4464	22.5281	59.9561	0.00925	1.85	40	0.2157	0.9336	0.935	404.403	281.207	123.196	685.61
		1.4968	1.04	1.55667	2.27	1.5703	1.4327	73.2633	60.0658	81.7299	141.796	203.381	153.172	50.2091	356.553																1.4	77.646	96.4477	49.9692	46.4785	48.9698	45.5489	0.0158	3.16	48	-0.6136	0.245	0.9948	391.096	313.676	77.4209	704.772
		1.7295	0.975	1.68626	4.34	1.522	1.7556	78.6246	92.1448	61.5489	153.694	200.699	161.355	39.3436	362.054																1.5549	52.6088	107.177	51.1756	56.0012	55.2696	60.4813	0.0122	2.44	42	-0.3055	0.7947	0.9719	378.416	322.266	56.1504	700.682
		1.3923	1.05	1.46192	2.5	1.4124	1.3526	52.6224	46.0261	134.031	180.057	290.016	254.884	35.1322	544.9																1.4427	50.3355	222.69	132.021	90.6699	120.139	82.5096	0.0087	1.74	44	0.1246	0.9438	0.9883	567.932	408.945	158.987	976.876
		1.6516	1.075	1.77547	3.2	1.7003	1.443	81.6356	49.6731	36.3177	85.9908	207.074	150.755	56.3195	357.829																1.4207	38.462	199.305	112.164	87.1405	112.725	87.5762	0.0069	1.38	34	0.0371	0.9061	0.9517	433.551	288.74	144.811	722.291
		1.6814	1.055	1.77388	4.42	1.6457	1.7344	82.9757	66.0684	47.8737	113.942	217.808	161.328	56.479	379.136																1.6008	25.9214	178.425	33.187	145.238	39.1607	171.381	0.0085	1.7	50	-0.1566	0.9137	0.9671	387.473	316.223	71.2501	703.696
		1.262	1.125	1.41975	2.52	1.3492	1.3638	75.7751	33.0528	39.432	72.4849	200.043	173.804	26.2398	373.847																1.3253	13.9322	84.9343	16.6113	68.323	20.9302	86.087	0.0034	0.68	48	-0.054	0.871	0.8667	361.057	315.215	45.8418	676.271
	Mean	1.47304	1.09	1.59477	3.17222	1.49856	1.44316	67.0661	48.6676	63.5257	112.193	221.406	175.808	45.5979	397.214																1.41517	49.6955	127.23	55.3162	71.9136	56.272	78.2389	0.01055	2.11	44.2222	-0.176489	0.8282	0.960956	411.071	308.782	102.289	719.853
	SD	0.181399	0.109402	0.151948	1.06585	0.125808	0.180573	14.8757	21.7414	30.9526	38.0835	32.929	34.2362	13.1203	65.8842																0.123986	20.4365	57.859	40.3609	32.4788	36.2007	38.6526	0.00438542	0.877083	5.16667	0.283041	0.223615	0.0403879	71.3667	46.5847	44.4826	112.018
	CT30	V	Tc	Ay	Az	#1-SL	#2-SL	RR	Pint	Pext	PmecaTot	#1_MCF	#2_MCF	ΔMCF	MCF
		1.4212	1.015	1.44252	3.05	1.343	1.3759	57.6926	71.2024	151.61	222.812	361.847	245.687	116.16	607.534
		1.383	1.13	1.56279	1.41	1.3386	1.2086	46.2198	15.0882	25.9609	41.0491	261.779	179.632	82.1468	441.411
		1.1804	1.2	1.41648	3.5	1.4448	1.2925	71.4155	30.9894	59.2104	90.1998	349.024	259.756	89.2679	608.779
		1.4879	1.11	1.65157	3.76	1.5251	1.4564	72.1373	45.8652	59.9835	105.849	288.816	240.63	48.1863	529.446
		1.4136	1.235	1.7458	1.72	1.3468	1.5449	37.5847	30.6034	74.019	104.622	274.105	230.283	43.8216	504.388
		1.2766	1.04	1.32766	2.3	1.3012	1.28	49.7715	49.2618	147.888	197.149	437.951	266.913	171.038	704.864
		1.6167	1.175	1.89962	1.34	1.6214	1.4101	24.9427	24.5067	124.049	148.556	338.071	211.917	126.153	549.988
		1.5226	1.08	1.64441	3.56	1.4899	1.5837	49.2571	63.0835	124.464	187.547	313.548	241.905	71.643	555.453
		1.317	1.1	1.4487	2.76	1.3829	1.3464	62.5769	40.1319	71.5534	111.685	264.333	211.899	52.4338	476.232
	Mean	1.40211	1.12056	1.57106	2.6	1.42152	1.38872	52.3998	41.1925	93.193	134.386	321.053	232.069	88.9834	553.122
	SD	0.132731	0.0726913	0.182019	0.946929	0.106355	0.123958	15.456	18.1795	44.6482	58.8059	57.4798	27.1613	42.1907	79.3931
	CT40	V	Tc	Ay	Az	#1-SL	#2-SL	RR	Pint	Pext	PmecaTot	#1_MCF	#2_MCF	ΔMCF	MCF
		1.4441	1.055	1.52353	3.43	1.3334	1.3931	67.0452	49.0751	64.4662	113.541	458.526	300.062	158.464	758.588
		1.372	0.925	1.2691	2.61	1.2296	1.2215	65.097	37.318	45.4578	82.7758	317.183	232.704	84.4791	549.886
		1.176	1.375	1.617	1.85	1.3856	1.1343	56.2115	16.3247	43.4464	59.7712	404.403	281.207	123.196	685.61
		1.4	0.975	1.365	3.16	1.3399	1.3618	77.646	49.9692	46.4785	96.4477	391.096	313.676	77.4209	704.772
		1.5549	1.075	1.67152	2.44	1.2892	1.5122	52.6088	51.1756	56.0012	107.177	378.416	322.266	56.1504	700.682
		1.4427	0.905	1.30564	1.74	1.2118	1.186	50.3355	132.021	90.6699	222.69	567.932	408.945	158.987	976.876
		1.4207	1	1.4207	1.38	1.2505	1.2724	38.462	112.164	87.1405	199.305	433.551	288.74	144.811	722.291
		1.6008	1.175	1.88094	1.7	1.4224	1.6355	25.9214	33.187	145.238	178.425	387.473	316.223	71.2501	703.696
		1.3253	1.255	1.66325	0.68	1.3428	1.3623	13.9322	16.6113	68.323	84.9343	361.057	315.215	45.8418	676.271
	Mean	1.41517	1.08222	1.52408	2.11	1.31169	1.34212	49.6955	55.3162	71.9136	127.23	411.071	308.782	102.289	719.853
	SD	0.123986	0.157859	0.201808	0.877083	0.0715202	0.160221	20.4365	40.3609	32.4788	57.859	71.3667	46.5847	44.4826	112.018
Differences across Collective transport (CT) conditions (CT20 vs CT30; CT30 vs CT40 and CT20 vs CT40) Mean, Standar deviation (SD), Effect Size (ES) and its 95% Confidence Interval (95%CI)	CT20 vs CT30	V	Tc	Ay	Az	#1-SL	#2-SL	RR	Pint	Pext	PmecaTot	#1_MCF	#2_MCF	ΔMCF	MCF
		-0.0227	-0.14	-0.225186	1.05	-0.1009	0.0366	0.548	35.4779	113.406	148.884	120.572	72.0482	48.524	192.62
		0.0131	0.135	0.199739	-1.09	0.0007	-0.043	-15.0286	-21.3054	-32.094	-53.3994	77.9219	30.8491	47.0728	108.771
		-0.0496	-0.14	-0.23172	-1.3	-0.0605	-0.0229	31.1105	12.1303	-15.3294	-3.1991	100.523	55.2027	45.3202	155.726
		-0.0089	0.07	0.094897	1.49	-0.0452	0.0237	-1.126	-14.2006	-21.7464	-35.947	85.4351	87.4579	-2.0228	172.893
		-0.3159	0.26	0.0595335	-2.62	-0.1752	-0.2107	-41.0399	-61.5414	12.4702	-49.0713	73.406	68.928	4.478	142.334
		-0.1157	-0.01	-0.134251	-0.2	-0.1112	-0.0726	-2.8509	3.23575	13.8567	17.0924	147.935	12.0292	135.905	159.964
		-0.0349	0.1	0.124153	-1.86	-0.0789	-0.0329	-56.6929	-25.1665	87.7316	62.5652	130.996	61.1623	69.8339	192.159
		-0.1588	0.025	-0.129469	-0.86	-0.1558	-0.1507	-33.7186	-2.98489	76.5899	73.605	95.7405	80.5765	15.164	176.317
		0.055	-0.025	0.02895	0.24	0.0337	-0.0174	-13.1982	7.07902	32.1214	39.2004	64.2894	38.0954	26.194	102.385
	Mean	-0.0709333	0.0305556	-0.023706	-0.572222	-0.0770333	-0.0544333	-14.6663	-7.47509	29.6674	22.1923	99.6465	56.261	43.3855	155.908
	SD	0.112128	0.128876	0.159228	1.34234	0.0681656	0.0801317	26.1654	27.497	51.9852	66.5741	28.2424	24.8282	41.7895	32.8905
	ES	-0.391034	0.279297	-0.156014	-0.536867	-0.612307	-0.301448	-0.985922	-0.343818	0.958477	0.582727	3.0261	1.64332	3.30674	2.36639
	95%CI	[-1,32;0,54]	[-0,65;1,21]	[-1,08;0,77]	[-1,48;0,4]	[-1,56;0,33]	[-1,23;0,63]	[-1,96;-0,01]	[-1,27;0,59]	[-0,02;1,93]	[-0,36;1,53]	[1,67;4,38]	[0,57;2,71]	[1,89;4,73]	[1,16;3,57]
	CT30 vs CT40	V	Tc	Ay	Az	#1-SL	#2-SL	RR	Pint	Pext	PmecaTot	#1_MCF	#2_MCF	ΔMCF	MCF
		0.0229	0.04	0.0810075	0.38	-0.0096	0.0172	9.3526	-22.1273	-87.1434	-109.271	96.6795	54.375	42.3045	151.054
		-0.011	-0.205	-0.29369	1.2	-0.109	0.0129	18.8772	22.2298	19.497	41.7267	55.4039	53.0716	2.3323	108.475
		-0.0044	0.175	0.20052	-1.65	-0.0592	-0.1582	-15.204	-14.6647	-15.7639	-30.4286	55.3795	21.4518	33.9277	76.8313
		-0.0879	-0.135	-0.286569	-0.6	-0.1852	-0.0946	5.5087	4.10398	-13.505	-9.40105	102.28	73.0456	29.2346	175.326
		0.1413	-0.16	-0.0742785	0.72	-0.0576	-0.0327	15.0241	20.5722	-18.0178	2.55434	104.311	91.9825	12.3288	196.294
		0.1661	-0.135	-0.0220205	-0.56	-0.0894	-0.094	0.564	82.7587	-57.2177	25.5411	129.981	142.032	-12.0507	272.012
		-0.196	-0.175	-0.478922	0.04	-0.3709	-0.1377	13.5193	87.6577	-36.9088	50.7489	95.4803	76.8228	18.6575	172.303
		0.0782	0.095	0.236532	-1.86	-0.0675	0.0518	-23.3357	-29.8965	20.7748	-9.12167	73.9252	74.3181	-0.3929	148.243
		0.0083	0.155	0.214551	-2.08	-0.0401	0.0159	-48.6447	-23.5206	-3.23038	-26.751	96.7236	103.316	-6.592	200.039
	Mean	0.0130556	-0.0383333	-0.0469855	-0.49	-0.109833	-0.0466	-2.70428	14.1237	-21.2795	-7.15577	90.0183	76.7127	13.3055	166.731
	SD	0.11125	0.152787	0.258028	1.17928	0.109686	0.0764013	22.2463	44.474	34.8791	47.7857	24.31	34.1655	19.0278	56.1646
	ES	0.098361	-0.527344	-0.258135	-0.517462	-1.0327	-0.375935	-0.174966	0.776901	-0.476603	-0.121685	1.56609	2.82434	0.315367	2.10007
	95%CI	[-0,83;1,02]	[-1,47;0,41]	[-1,19;0,67]	[-1,46;0,42]	[-2,02;-0,05]	[-1,31;0,56]	[-1,1;0,75]	[-0,18;1,74]	[-1,41;0,46]	[-1,05;0,8]	[0,51;2,62]	[1,52;4,13]	[-0,61;1,25]	[0,95;3,25]
	CT20 vs CT40	V	Tc	Ay	Az	#1-SL	#2-SL	RR	Pint	Pext	PmecaTot	#1_MCF	#2_MCF	ΔMCF	MCF
		0.0002	-0.1	-0.144179	1.43	-0.1105	0.0538	9.9006	13.3506	26.263	39.6136	217.252	126.423	90.8285	343.675
		0.0021	-0.07	-0.0939505	0.11	-0.1083	-0.0301	3.8486	0.924357	-12.5971	-11.6727	133.326	83.9207	49.4051	217.246
		-0.054	0.035	-0.0312	-2.95	-0.1197	-0.1811	15.9065	-2.53437	-31.0933	-33.6277	155.902	76.6545	79.2479	232.557
		-0.0968	-0.065	-0.191672	0.89	-0.2304	-0.0709	4.3827	-10.0967	-35.2514	-45.348	187.715	160.503	27.2118	348.219
		-0.1746	0.1	-0.014745	-1.9	-0.2328	-0.2434	-26.0158	-40.9692	-5.54767	-46.5169	177.717	160.911	16.8068	338.628
		0.0504	-0.145	-0.156271	-0.76	-0.2006	-0.1666	-2.2869	85.9945	-43.361	42.6335	277.915	154.061	123.855	431.976
		-0.2309	-0.075	-0.35477	-1.82	-0.4498	-0.1706	-43.1736	62.4912	50.8228	113.314	226.477	137.985	88.4914	364.462
		-0.0806	0.12	0.107063	-2.72	-0.2233	-0.0989	-57.0543	-32.8814	97.3647	64.4833	169.666	154.895	14.7711	324.56
		0.0633	0.13	0.243501	-1.84	-0.0064	-0.0015	-61.8429	-16.4416	28.891	12.4494	161.013	141.411	19.602	302.424
	Mean	-0.0578778	-0.00777778	-0.0706915	-1.06222	-0.186867	-0.101033	-17.3706	6.64861	8.38789	15.0365	189.665	132.974	56.691	322.639
	SD	0.0993639	0.104735	0.174501	1.56847	0.124368	0.097238	30.1976	42.1601	46.4128	54.7637	44.1386	31.9781	40.0658	65.8511
	ES	-0.319063	-0.0710937	-0.465236	-0.996593	-1.48533	-0.559515	-1.16771	0.305804	0.270991	0.39483	5.75981	3.88401	4.32085	4.89706
	95%CI	[-1,25;0,61]	[-1;0,85]	[-1,4;0,47]	[-1,98;-0,02]	[-2,53;-0,44]	[-1,5;0,38]	[-2,17;-0,17]	[-0,62;1,24]	[-0,66;1,2]	[-0,54;1,33]	[3,66;7,86]	[2,31;5,45]	[2,63;6,01]	[3,05;6,74]
		ES (Cohen, 1988)
	NO	0 à 0,2				95%CI (Hedges & Olkins, 1985)
	Small	0,2 à 0,5				95%CI including zero
	Medium	0,5 à 0,8				95%CI : Medium margins and zero excluded
	Large	> 0,8				95%CI : Large margins and zero excluded

## Sheet: Synergies per subject
Number of synergies
	CT20		CT30		CT40
Pairs	#1	#2	#1	#2	#1	#2
1	3	3	3	2	3	3
2	3	3	4	3	3	3
3	3	4	3	3	4	4
4	3	3	3	3	3	3				Z transformed values of the r Pearson's correlations
5	3	3	4	4	3	4
6	3	3	3	4	3	3				synergy 1				synergy 2				synergy 3
7	3	3	4	4	2	4			participant #1	CT20 vs CT30	CT20 vs CT40	CT30 vs CT40		CT20 vs CT30	CT20 vs CT40	CT30 vs CT40		CT20 vs CT30	CT20 vs CT40	CT30 vs CT40
8	2	3	3	4	3	3				1.4371	1.5699	1.0709		1.3846	0.9646	1.5912		0.6382	-0.4516	0.2136
9	3	3	3	3	4	4				1.3048	1.9778	1.3116		1.3171	2.9343	1.2178		-1.1625	1.369	-1.503
										0.8101	0.9041	0.8858		-0.7305	-0.38	0.8273		0.4913	0.0459	0.6734
mean	2.88889	3.11111	3.33333	3.33333	3.11111	3.44444				0.5571	0.7696	1.5856		0.6599	0.934	1.382		0.1471	0.4519	1.19
SD	0.333333	0.333333	0.5	0.707107	0.600925	0.527046				1.0874	0.6892	0.9366		1.0698	1.6137	1.7777		0.9849	-0.5973	-0.9071
										1.5523	0.7616	0.4516		1.6526	1.0391	0.8573		-0.2181	-0.6237	-0.1906
										1.5278	0.7882	0.7883		0.9755	1.6536	0.5992		0.5899	-0.2358	-0.5702
VAF (N=3)										1.8109	0.8931	1.1535		1.5477	1.4161	1.3585		1.5272	1.045	1.0837
	participant #1				participant #2					1.4342	1.3548	1.2277		1.1057	0.9537	1.6219		0.549	0.064	0.9104
	CT20	CT30	CT40		CT20	CT30	CT40
	0.936	0.9494	0.9567		0.9291	0.9616	0.9406
	0.9461	0.8907	0.9213		0.9448	0.9202	0.9299		participant #2	0.6874	0.857	0.6027		0.683	0.6104	1.8928		0.5479	-0.8622	-0.4337
	0.918	0.9296	0.8753		0.8291	0.9256	0.8479			0.9998	1.3687	1.4104		0.6963	1.188	0.7068		-1.0312	0.469	-0.576
	0.9683	0.9052	0.9338		0.9409	0.9535	0.9585			0.4021	0.3119	1.4943		1.5166	1.0198	0.8719		-0.7889	-0.615	0.6156
	0.9112	0.8525	0.9321		0.9372	0.8848	0.8772			1.6999	1.837	1.5242		2.1787	1.4532	1.4703		0.7742	0.2823	1.3987
	0.9216	0.9543	0.9233		0.9256	0.8748	0.9014			0.2735	-0.2006	1.3456		0.9585	0.8222	0.3479		0.5672	-0.4721	-0.0493
	0.918	0.8824	0.9575		0.9001	0.7897	0.8546			0.6117	0.5813	1.7091		0.8948	1.2525	0.67		-0.5806	0.0524	0.3485
	0.9712	0.9037	0.9106		0.9433	0.8731	0.9119			1.4884	0.5475	0.8751		0.695	1.1683	1.2611		-0.1986	0.1967	0.4386
	0.9447	0.9116	0.8849		0.9457	0.9102	0.8545			1.2858	1.701	1.3397		0.5161	1.1544	0.6852		0.0116	0.9899	-0.4688
										2.2144	0.7795	0.7673		1.4036	0.8584	1.2318		1.6778	0.1996	0.5258
mean	0.937233	0.908822	0.921722		0.921756	0.899278	0.897389
SD	0.0221267	0.0323889	0.0282718		0.0375771	0.0519318	0.0409458

## Sheet: Synergies per pair
Number of synergies
Pairs	CT20	CT30	CT40
1	2	1	1
2	1	2	2
3	2	2	3
4	2	1	1
5	2	2	2
6	1	2	2			Z transformed values of the r Pearson's correlations
7	2	3	2
8	1	2	2		synergy 1	CT20 vs CT30	CT20 vs CT40	CT30 vs CT40
9	1	1	3			1.6581	2.2162	2.0579
						-0.1652	0.4871	0.8592
mean	1.55556	1.77778	2			-0.9697	-1.2852	1.9356
SD	0.527046	0.666667	0.707107			0.5589	0.9451	-0.1946
						2.6381	2.2154	2.005
						0.8959	2.1628	1.192
						1.4162	1.614	2.9109
VAF (N=2)						1.4674	0.5426	0.1014
Pairs	CT20	CT30	CT40
1	0.9565	0.9923	0.9954		synergy 2	1.5845	2.1691	1.9806
2	0.9896	0.9392	0.9289			-0.2029	0.4172	0.949
3	0.97	0.9673	0.8399			-1.0872	-1.2675	1.3048
4	0.9686	0.9818	0.9832			0.4142	1.1441	-0.1961
5	0.982	0.9083	0.9383			2.394	2.1449	1.99
6	0.9939	0.9649	0.9899			0.7075	2.5699	0.8449
7	0.9717	0.8762	0.9635			1.1927	1.8611	1.4508
8	0.9897	0.9362	0.9454			1.3418	0.4119	-0.0272
9	0.967	0.9849	0.8842
mean	0.976556	0.950122	0.940967
SD	0.0127318	0.0387816	0.0515487
